# Supplementary material for: Metagenomic data on the composition of bacterial communities in lake environment sediments for fish farming by next generation Illumina sequencing
Source: Data Brief. 2020 Aug 24;32:106228. doi: 10.1016/j.dib.2020.106228 (PMC7475191; doi:10.1016/j.dib.2020.106228)
Supplement: Supplementary file 1 [file mmc1.xml]

<?xml version="1.0" encoding="utf-8" standalone="no"?>
<data>
  <datasets>
    <author>mcustodio@uncp.edu.pe;mcustodio2021@gmail.com</author>
    <type>0</type>
    <dataset>
      <value>6</value>
      <reason>Other (please explain)</reason>
      <comments>I have submitted my raw data as a supplementary data file along with my manuscript.</comments>
    </dataset>
  </datasets>
</data>
